# Supplementary material for: Combining Crocin and Sorafenib Improves Their Tumor-Inhibiting Effects in a Rat Model of Diethylnitrosamine-Induced Cirrhotic-Hepatocellular Carcinoma
Source: Cancers (Basel). 2023 Aug 11;15(16):4063. doi: 10.3390/cancers15164063 (PMC10452334; doi:10.3390/cancers15164063)
Supplement: Supplementary file 1 [file cancers-15-04063-s001.zip]

Archive with 1 entries (1 files):
- cancers-2444286-supplementary.xlsx
