# Supplementary material for: Combining Crocin and Sorafenib Improves Their Tumor-Inhibiting Effects in a Rat Model of Diethylnitrosamine-Induced Cirrhotic-Hepatocellular Carcinoma
Source: Cancers (Basel). 2023 Aug 11;15(16):4063. doi: 10.3390/cancers15164063 (PMC10452334; doi:10.3390/cancers15164063)
Supplement: Supplementary file 1 [file cancers-15-04063-s001.zip › cancers-2444286-supplementary.xlsx]

## Sheet: Experiment 1
PNCA			Figure 5D
Band No.	Group	Band Area	Ratio of protein
Lane 1	CONTROL	10554.8	1
Lane 2	HCC	38514.6	3.64901
Lane 3	HCC CROCIN	21014.3	1.99097
Lane 4	HCC SORAF	10690.4	1.01284
Lane 5	HCC CROCINSORAF	9928.23	0.940635
Total Protein
Band No.	Group	Band Area	Ratio of total protein
Lane 1	CONTROL	14797.8	1
Lane 2	HCC	16708.8	1.12914
Lane 3	HCC CROCIN	16519.6	1.11635
Lane 4	HCC SORAF	14130.6	0.954913
Lane 5	HCC CROCINSORAF	15278.8	1.0325
								3.23167	1.78346	1.06067	0.911024
Group	Total Protein /PNCA	Normalized	Ratio of PNCA/ total protein
CONTROL	1.402	1	1
HCC	0.43383	0.309438	3.23167
HCC CROCIN	0.786111	0.560708	1.78346
HCC SORAF	1.32181	0.942804	1.06067
HCC CROCINSORAF	1.53892	1.09767	0.911024
PARP			Figure 6 D
Band No.	Group	Band Area	Ratio of protein
Lane 1	CONTROL	8555.3	1
Lane 2	HCC	15475	1.80882
Lane 3	HCC CROCIN	10340.6	1.20867
Lane 4	HCC SORAF	5662.69	0.661893
Lane 5	HCC CROCINSORAF	3917.26	0.457875
Total Protein
Band No.	Group	Band Area	Ratio of total protein
Lane 1	CONTROL	14797.8	1
Lane 2	HCC	16708.8	1.12914
Lane 3	HCC CROCIN	16519.6	1.11635					1.60195	1.0827	0.693145	0.443461
Lane 4	HCC SORAF	14130.6	0.954913
Lane 5	HCC CROCINSORAF	15278.8	1.0325
Group	Total Protein /PNCA	Normalized	Ratio of PNCA/ total protein
CONTROL	1.72967	1	1
HCC	1.07973	0.624241	1.60195
HCC CROCIN	1.59755	0.923617	1.0827
HCC SORAF	2.49539	1.4427	0.693145
HCC CROCINSORAF	3.90038	2.25499	0.443461
BAX
Band No.	Group	Band Area	Ratio of protein
Lane 1	CONTROL	7003.42	1
Lane 2	HCC	6254.81	0.893108
Lane 3	HCC CROCIN	18024.7	2.57369
Lane 4	HCC SORAF	27381.1	3.90968
Lane 5	HCC CROCINSORAF	14529	2.07456
Total Protein
Band No.	Group	Band Area	Ratio of total protein
Lane 1	CONTROL	14797.8	1
Lane 2	HCC	16708.8	1.12914
Lane 3	HCC CROCIN	16519.6	1.11635					0.790963	2.30545	4.09428	2.00926
Lane 4	HCC SORAF	14130.6	0.954913
Lane 5	HCC CROCINSORAF	15278.8	1.0325
Group	Total Protein /PNCA	Normalized	Ratio of PNCA/ total protein
CONTROL	2.11294	1	1
HCC	2.67135	1.26428	0.790963
HCC CROCIN	0.916498	0.433755	2.30545
HCC SORAF	0.516072	0.244243	4.09428
HCC CROCINSORAF	1.0516	0.497697	2.00926
BCL-2
Band No.	Group	Band Area	Ratio of protein
Lane 1	CONTROL	17048.6	1
Lane 2	HCC	16434.1	0.963958
Lane 3	HCC CROCIN	15049.1	0.88272
Lane 4	HCC SORAF	7769.84	0.455747
Lane 5	HCC CROCINSORAF	4949.89	0.29034
Total Protein
Band No.	Group	Band Area	Ratio of total protein
Lane 1	CONTROL	14797.8	1
Lane 2	HCC	16708.8	1.12914
Lane 3	HCC CROCIN	16519.6	1.11635					0.853709	0.790718	0.477265	0.2812
Lane 4	HCC SORAF	14130.6	0.954913
Lane 5	HCC CROCINSORAF	15278.8	1.0325
Group	Total Protein /PNCA	Normalized	Ratio of PNCA/ total protein
CONTROL	0.867979	1	1
HCC	1.01671	1.17136	0.853709
HCC CROCIN	1.09771	1.26467	0.790718
HCC SORAF	1.81865	2.09527	0.477265
HCC CROCINSORAF	3.08669	3.55618	0.2812
Pro-caspase-3
Band No.	Group	Band Area	Ratio of protein
Lane 1	CONTROL	3692.36	1
Lane 2	HCC	27296	7.39258
Lane 3	HCC CROCIN	12973.6	3.51364
Lane 4	HCC SORAF	21137.7	5.72472
Lane 5	HCC CROCINSORAF	12278.8	3.32546
Total Protein
Band No.	Group	Band Area	Ratio of total protein
Lane 1	CONTROL	14797.8	1
Lane 2	HCC	16708.8	1.12914					6.54708	3.14743	5.99501	3.22078
Lane 3	HCC CROCIN	16519.6	1.11635
Lane 4	HCC SORAF	14130.6	0.954913
Lane 5	HCC CROCINSORAF	15278.8	1.0325
Group	Total Protein /PNCA	Normalized	Ratio of PNCA/ total protein
CONTROL	4.00769	1	1
HCC	0.612134	0.15274	6.54708
HCC CROCIN	1.27332	0.317719	3.14743
HCC SORAF	0.668504	0.166805	5.99501
HCC CROCINSORAF	1.24432	0.310484	3.22078
Pro-caspase-9
Band No.	Group	Band Area	Ratio of protein
Lane 1	CONTROL	19777.9	1
Lane 2	HCC	17405.1	0.880025
Lane 3	HCC CROCIN	17985.7	0.909384
Lane 4	HCC SORAF	11184	0.565481
Lane 5	HCC CROCINSORAF	13364.2	0.675712
Total Protein
Band No.	Group	Band Area	Ratio of total protein
Lane 1	CONTROL	14797.8	1
Lane 2	HCC	16708.8	1.12914
Lane 3	HCC CROCIN	16519.6	1.11635					0.779376	0.814603	0.592181	0.654441
Lane 4	HCC SORAF	14130.6	0.954913
Lane 5	HCC CROCINSORAF	15278.8	1.0325
Group	Total Protein /PNCA	Normalized	Ratio of PNCA/ total protein
CONTROL	0.748199	1	1
HCC	0.959998	1.28308	0.779376
HCC CROCIN	0.918483	1.22759	0.814603
HCC SORAF	1.26346	1.68867	0.592181
HCC CROCINSORAF	1.14326	1.52802	0.654441
